# Supplementary material for: Sex Differences in Complex Posttraumatic Stress Disorder Network among Chinese Young Adults
Source: Behav Sci (Basel). 2023 Oct 16;13(10):846. doi: 10.3390/bs13100846 (PMC10604758; doi:10.3390/bs13100846)
Supplement: Supplementary file 1 [file behavsci-13-00846-s001.zip]

Archive with 1 entries (1 files):
- behavsci-2613111-supplementary.pdf
